# Supplementary material for: Combined Dietary Administration of Chlorella fusca and Ethanol-Inactivated Vibrio proteolyticus Modulates Intestinal Microbiota and Gene Expression in Chelon labrosus
Source: Animals (Basel). 2023 Oct 26;13(21):3325. doi: 10.3390/ani13213325 (PMC10648860; doi:10.3390/ani13213325)
Supplement: Supplementary file 1 [file animals-13-03325-s001.zip]

Archive with 1 entries (1 files):
- animals-2658731-supplementary.pdf
